# Supplementary material for: UBE2S emerges as a key driver in an NK cell–based prognostic model for clear cell renal cell carcinoma
Source: PLoS One. 2026 May 14;21(5):e0344925. doi: 10.1371/journal.pone.0344925 (PMC13175336; doi:10.1371/journal.pone.0344925)
Supplement: S1 Data — S2 File. R script for differential expression analysis. S3 File. R script for functional enrichment analysis. S4 File. R script for survival analysis and prognostic model construction. S5 File. R script for data visualization and figure generation. (ZIP) [file pone.0344925.s001.zip]

Archive with 6 entries (5 files):
- JNTY-2025-0718-Data code/
- JNTY-2025-0718-Data code/S1_File.R
- JNTY-2025-0718-Data code/S2_File.R
- JNTY-2025-0718-Data code/S3_File.R
- JNTY-2025-0718-Data code/S4_File.R
- JNTY-2025-0718-Data code/S5_File.R
