# Supplementary material for: UBE2S emerges as a key driver in an NK cell–based prognostic model for clear cell renal cell carcinoma
Source: PLoS One. 2026 May 14;21(5):e0344925. doi: 10.1371/journal.pone.0344925 (PMC13175336; doi:10.1371/journal.pone.0344925)
Supplement: S1 Data — S2 File. R script for differential expression analysis. S3 File. R script for functional enrichment analysis. S4 File. R script for survival analysis and prognostic model construction. S5 File. R script for data visualization and figure generation. (ZIP) [file pone.0344925.s001.zip › JNTY-2025-0718-Data code/S1_File.R]

rm(list=ls())
options(stringsAsFactors=F)
library(Seurat)
library(dplyr)
library(data.table)
dir='GSE210038_RAW'
samples=list.files(dir)
samples
library(Seurat)
library(data.table)

sceList <- lapply(samples, function(pro) {
  print(pro)
  f <- file.path(dir, pro)
  ct <- data.table::fread(f, data.table = FALSE)
  
  # 第一列是基因名，其余是细胞
  rownames(ct) <- ct[[1]]
  ct <- ct[, -1]
  
  # 创建 Seurat 对象
  sce <- CreateSeuratObject(
    counts = ct,
    project = gsub("_raw_counts.tsv.gz", "", pro),
    min.cells = 5,
    min.features = 500
  )
  
  return(sce)
})

# 合并
sce.all <- merge(
  x = sceList[[1]],
  y = sceList[-1],
  add.cell.ids = gsub("_raw_counts.tsv.gz", "", samples)
)
sce.all
table(sce.all$orig.ident)
scRNA=sce.all
scRNA@meta.data$tissue_type=scRNA@meta.data$orig.ident
#install.packages('stringr')
# 去除数字,获得干净的分组
scRNA@meta.data$tissue_type=stringr::str_remove(scRNA@meta.data$tissue_type,'[0-9]')

# 质控
##计算质控指标
#计算细胞中线粒体核糖体基因比例
scRNA[["percent.mt"]] <- PercentageFeatureSet(scRNA, pattern = "^MT-")
#计算红细胞比例
HB.genes <- c("HBA1","HBA2","HBB","HBD","HBE1","HBG1","HBG2","HBM","HBQ1","HBZ")
HB_m <- match(HB.genes, rownames(scRNA@assays$RNA)) 
HB.genes <- rownames(scRNA@assays$RNA)[HB_m] 
HB.genes <- HB.genes[!is.na(HB.genes)] 
scRNA[["percent.HB"]]<-PercentageFeatureSet(scRNA, features=HB.genes) 
#head(scRNA@meta.data)
library(ggplot2)
col.num <- length(levels(scRNA@active.ident))
# 过滤前
VlnPlot(scRNA,features = c("nFeature_RNA", "nCount_RNA", "percent.mt","percent.HB"), 
        cols =rainbow(col.num), 
        pt.size = 0.01, #不需要显示点，可以设置pt.size = 0
        ncol = 4) + 
  theme(axis.title.x=element_blank(), axis.text.x=element_blank(), axis.ticks.x=element_blank()) 


##设置质控标准，比较随意
print(c("请输入允许基因数和核糖体比例，示例如下：", "minGene=500", "maxGene=4000", "pctMT=20"))
minGene=200
maxGene=4000
pctMT=20

##数据质控
scRNA <- subset(scRNA, subset = nFeature_RNA > minGene & nFeature_RNA < maxGene & percent.mt < pctMT)
col.num <- length(levels(scRNA@active.ident))
VlnPlot(scRNA,
        features = c("nFeature_RNA", "nCount_RNA", "percent.mt","percent.HB"), 
        cols =rainbow(col.num), 
        pt.size = 0.1, 
        ncol = 4) + 
  theme(axis.title.x=element_blank(), axis.text.x=element_blank(), axis.ticks.x=element_blank()) 

# 标准化
scRNA <- NormalizeData(scRNA, normalization.method = "LogNormalize", scale.factor = 10000)
saveRDS(scRNA,file = 'scRNA_afterprocess.RDS')
#降维聚类#########################
library(Seurat)
library(tidyverse)
library(patchwork)


scRNA<- FindVariableFeatures(scRNA, selection.method = "vst", nfeatures = 3000)
scale.genes <-  VariableFeatures(scRNA)
scRNA <- ScaleData(scRNA, features = scale.genes)
scRNA<- RunPCA(scRNA, features = VariableFeatures(scRNA))
plot1 <- DimPlot(scRNA, reduction = "pca", group.by="orig.ident") 
plot2 <- ElbowPlot(scRNA, ndims=20, reduction="pca") 
plotc <- plot1+plot2
plotc
plot3<-DimPlot(scRNA, reduction = "pca", group.by = "tissue_type")
plotc <- plot3+plot2
plotc
# 去除批次效应
library(harmony)
scRNA <- RunHarmony(scRNA, reduction = "pca",group.by.vars = "orig.ident",reduction.save = "pca")

#PC选取比较随意
pc.num=1:10

scRNA <- FindNeighbors(scRNA, dims = pc.num) 
gc()
scRNA <- FindClusters(scRNA)
table(scRNA@meta.data$seurat_clusters)
metadata <- scRNA@meta.data
cell_cluster <- data.frame(cell_ID=rownames(metadata), cluster_ID=metadata$seurat_clusters)

#tSNE可视化
scRNA = RunTSNE(scRNA, dims = pc.num)
plot1 = DimPlot(scRNA, reduction = "tsne",label = T) 
plot1

#UMAP可视化
scRNA <- RunUMAP(scRNA, dims = pc.num)
plot2 = DimPlot(scRNA, reduction = "umap",label=T) 
plot2
## 保存数据
saveRDS(scRNA,file = 'scRNA.RDS')


## 可再次读取文件
scRNA=readRDS('./scRNA.RDS')
##细胞注释
#TCells(CD3D,CD3E,CD8A),
#Bcells(CD19,CD79A,MS4A1[CD20]),
#Plasma cells(IGHG1,MZB1,SDC1,CD79A),
#macrophages(CD68,CD163),
#CCL3L1,#M2
#FABP4',#M1
#Monocytes(CD14),
#NKCells(FGFBP2,FCG3RA,CX3CR1),
#Photoreceptor cells(RCVRN),
#Fibroblasts(FGF7,MME),
#Neutrophil('G0S2','S100A9','S100A8','CXCL8')
#Endothelialcells(PECAM1,VWF).
#epi or tumor(EPCAM,KRT19,PROM1,ALDH1A1,CD24).
#immune(CD45+,PTPRC),epithelial/cancer(EpCAM+,EPCAM),
#stromal(CD10+,MME,fiboorCD31+,PECAM1,endo)

###选取寻找差异基因，选取每一簇前10显著变化的基因
###object选取单细胞对象，test.use是先住下检验方法，主要有wilcox或MAST
markers <- FindAllMarkers(object = scRNA, test.use="wilcox" ,
                          only.pos = TRUE,
                          logfc.threshold = 0.25)  
top10 =markers %>% dplyr::select(gene, everything())%>% subset(p_val<0.05)%>% group_by(cluster)%>% top_n(n = 10, wt = avg_log2FC)
##画图前5基因，簇太多了会卡
top5 =markers %>% dplyr::select(gene, everything())%>% subset(p_val<0.05)%>% group_by(cluster)%>% top_n(n = 5, wt = avg_log2FC)
alldata <- ScaleData(scRNA, features = as.character(unique(top5$gene)), assay = "RNA")
DoHeatmap(alldata, features = as.character(unique(top5$gene)), group.by ="seurat_clusters", assay = "RNA",size=0.4)

##'CSF1R','CSF3R','CD68'髓系,7,11
genes_to_check = c('CSF1R','CSF3R','CD68')
p <- DotPlot(scRNA, features = genes_to_check,
             assay='RNA' )  
p

##'AIF1','C1QC','C1QB','LYZ',#巨噬 7,11
genes_to_check = c('AIF1','C1QC','C1QB','LYZ')
p <- DotPlot(scRNA, features = genes_to_check,
             assay='RNA' )  
p

###Proliferative,16,17
genes_to_check = c('MKI67','STMN1','PCNA')
p <- DotPlot(scRNA, features = genes_to_check,
             assay='RNA' )  
p
##'CD3D','CD3E','CD8A','CD4','CD2',#T 0,1,2,3,16,17,18,19
genes_to_check = c('CD3D','CD3E','CD8A','CD4','CD2')
p <- DotPlot(scRNA, features = genes_to_check,
             assay='RNA' )  
p
##"NCAM1", "FCGR3A", "NCR1", "PRF1", "GZMB", "TBX21", "KLRD1",#NK 2
genes_to_check = c("NCAM1", "FCGR3A", "NCR1", "PRF1", "GZMB", "TBX21", "KLRD1")
p <- DotPlot(scRNA, features = genes_to_check,
             assay='RNA' )  
p
##'MS4A1','CD19','CD79A','IGHG1','MZB1','SDC1'#B 15,19
genes_to_check = c('MS4A1','CD19','CD79A','IGHG1','MZB1','SDC1')
p <- DotPlot(scRNA, features = genes_to_check,
             assay='RNA' )  
p

##Plasmacells(IGHG1,MZB1,SDC1,CD79A), 15,19
genes_to_check = c('IGHG1','MZB1','SDC1','CD79A')
p <- DotPlot(scRNA, features = genes_to_check,
             assay='RNA' )  
p

##'CPA3','CST3','KIT','TPSAB1','TPSB2',#肥大14
genes_to_check = c('CPA3','CST3','KIT','TPSAB1','TPSB2')
p <- DotPlot(scRNA, features = genes_to_check,
             assay='RNA' )  
p
##'EPCAM','KRT19','CLDN4','SCGB1A1',#上皮6
genes_to_check = c('EPCAM','KRT19','CLDN4','SCGB1A1')
p <- DotPlot(scRNA, features = genes_to_check,
             assay='RNA' )  
p

##"PECAM1", "CDH5", "VWF", "CLDN5", "ERG",#内皮4,9,10,12,20
genes_to_check = c("PECAM1", "CDH5", "VWF", "CLDN5", "ERG")
p <- DotPlot(scRNA, features = genes_to_check,
             assay='RNA' )  
p
##"COL1A1", "DCN", "LUM", "PDGFRA", "ACTA2", "POSTN", "CXCL12",#成纤维 13
genes_to_check = c("COL1A1", "DCN", "LUM", "PDGFRA", "ACTA2", "POSTN", "CXCL12")
p <- DotPlot(scRNA, features = genes_to_check,
             assay='RNA' )  
p
##'GOS2','S100A9','S100A8','CXCL8'Neutrophil,11
genes_to_check = c('GOS2','S100A9','S100A8','CXCL8')
p <- DotPlot(scRNA, features = genes_to_check,
             assay='RNA' )  
p
##'ACTA2','RGS5','COL4A1','PDGFRB,'CSPG4'系膜细胞,5，8，13，20
genes_to_check = c('ACTA2','RGS5','COL4A1','PDGFRB','CSPG4')
p <- DotPlot(scRNA, features = genes_to_check,
             assay='RNA' )  
p


celltype <- c('T','T','NK','T','Endothelial','MC','Epithelial','Mac/Mono','MC','Endothelial','Endothelial'
              ,'Mac/Mono','Endothelial','Fibro','B','T','T','T','B','Endothelial')
Idents(scRNA) <- scRNA@meta.data$seurat_clusters
names(celltype) <- levels(scRNA)
scRNA<- RenameIdents(scRNA, celltype)

scRNA@meta.data$celltype <- Idents(scRNA)
#!!!!!!
Idents(scRNA)=scRNA@meta.data$celltype
colors=c('#5d84a4','#A2CD5A','#ebc03e','#377b4c',
         '#7bc7cd','#FFD39B','#B4EEB4','brown','grey')
p1 = DimPlot(scRNA, group.by="celltype", split.by = 'tissue_type',label=T, label.size=5, reduction='umap',pt.size = 0.2,cols = colors)
p1
p2 = DimPlot(scRNA, group.by="celltype", label=T, label.size=5, reduction='umap',pt.size = 1,cols = colors)
p2
p3 = plotc <- p1+p2+ plot_layout(guides = 'collect')
p3
FeaturePlot(scRNA,features = 'TUBA1A',split.by = 'tissue_type',label=T)
saveRDS(scRNA,file ='scRNA1.rds')
gc()
gc()
gc()
###
library(reshape2)
library(ggplot2)
prop_df <- table(scRNA@meta.data$celltype,scRNA@meta.data$orig.ident) %>% melt()
colnames(prop_df) <- c("celltype","Sample","Number")
prop_df$celltype <- factor(prop_df$celltype)
library(RColorBrewer)
qual_col_pals = brewer.pal.info[brewer.pal.info$category == 'qual',]
#处理后有73种差异还比较明显的颜色，基本够用
col_vector = unlist(mapply(brewer.pal, qual_col_pals$maxcolors, rownames(qual_col_pals))) 

sample_color <- col_vector[1:10] 
colors=sample_color
p1 = DimPlot(scRNA, group.by="celltype", split.by = 'tissue_type',label=T, label.size=3, reduction='umap',pt.size = 0.2,cols = colors,raster = FALSE)
p1
p2 = DimPlot(scRNA, group.by="celltype", label=T, label.size=5, reduction='umap',pt.size = 1,cols = colors)
p2
p3 = plotc <- p1+p2+ plot_layout(guides = 'collect')
p3
FeaturePlot(scRNA,features = 'TUBA1A',split.by = 'tissue_type',label=T)
saveRDS(scRNA,file ='scRNA1.rds')

library(reshape2)
library(ggplot2)
prop_df <- table(scRNA@meta.data$celltype,scRNA@meta.data$orig.ident) %>% melt()
colnames(prop_df) <- c("celltype","Sample","Number")
prop_df$celltype <- factor(prop_df$celltype)
library(RColorBrewer)
qual_col_pals = brewer.pal.info[brewer.pal.info$category == 'qual',]
#处理后有73种差异还比较明显的颜色，基本够用
col_vector = unlist(mapply(brewer.pal, qual_col_pals$maxcolors, rownames(qual_col_pals))) 

sample_color <- col_vector[1:10] 

# 作图
prop <- ggplot(data = prop_df, aes(x =Number, y = Sample, fill =  celltype)) +
  geom_bar(stat = "identity", width=0.8,position="fill")+
  scale_fill_manual(values=col_vector[1:20]) +
  theme_bw()+
  theme(panel.grid =element_blank()) +
  labs(x="",y="Ratio")+
  ####用来将y轴移动位置
  theme(axis.text.y = element_text(size=12, colour = "black"))+
  theme(axis.text.x = element_text(size=12, colour = "black"))+
  theme(
    axis.text.x.bottom = element_text(hjust = 1, vjust = 1, angle = 45)
  ) 
prop
saveRDS(scRNA,file = 'scRNA1.RDS')
gc()

scRNA=readRDS('scRNA1.RDS')

######
library(ggplot2)
library(RColorBrewer)
library(scales)
library(ggrastr)
library(ggsci)
library(ggplot2)
mycol <- brewer.pal(12, 'Set3')
show_col(mycol)
library(scRNAtoolVis)
scatterCellPlot(object = scRNA,rm.axis = T,legend.psize = 1,arrow.len = 0.1,color =mycol )
library(cowplot)
library(paletteer)
p1 = DimPlot(scRNA, group.by="celltype", split.by = 'tissue_type',label=T, label.size=5, reduction='umap',pt.size = 0.2,cols = colors)
p1
p2 = DimPlot(scRNA, group.by="celltype", label=T, label.size=5, reduction='umap',pt.size = 1,cols = colors)
p2
p3 = plotc <- p1+p2+ plot_layout(guides = 'collect')
p3
###样本分布图
plot3 <- DimPlot(scRNA,group.by="tissue_type", label = T, pt.size = 1)+
  NoLegend()+labs(x = "UMAP1", y = "UMAP2",title = "tissue_type") +
  theme(panel.border = element_rect(fill=NA,color="black", size=1, linetype="solid"),
        axis.text.y = element_blank(),
        axis.ticks.y = element_blank(),
        axis.text.x = element_blank(),
        axis.ticks.x = element_blank())
plot3

#nature版本
mycol <- brewer.pal(2, 'Pastel2')
show_col(mycol)
plot4 = plot3 + scale_color_manual(values = mycol) +
  scale_fill_manual(values = mycol)
plot4
#science版本
plot5 = plot3 +scale_color_aaas()
plot5

###组织偏好性Ro/e#########
###预加载函数
ROIE <- function(crosstab){
  ## Calculate the Ro/e value from the given crosstab
  ##
  ## Args:
  #' @crosstab: the contingency table of given distribution
  ##
  ## Return:
  ## The Ro/e matrix 
  rowsum.matrix <- matrix(0, nrow = nrow(crosstab), ncol = ncol(crosstab))
  rowsum.matrix[,1] <- rowSums(crosstab)
  colsum.matrix <- matrix(0, nrow = ncol(crosstab), ncol = ncol(crosstab))
  colsum.matrix[1,] <- colSums(crosstab)
  allsum <- sum(crosstab)
  roie <- divMatrix(crosstab, rowsum.matrix %*% colsum.matrix / allsum)
  row.names(roie) <- row.names(crosstab)
  colnames(roie) <- colnames(crosstab)
  return(roie)
}

divMatrix <- function(m1, m2){
  ## Divide each element in turn in two same dimension matrixes
  ##
  ## Args:
  #' @m1: the first matrix
  #' @m2: the second matrix
  ##
  ## Returns:
  ## a matrix with the same dimension, row names and column names as m1. 
  ## result[i,j] = m1[i,j] / m2[i,j]
  dim_m1 <- dim(m1)
  dim_m2 <- dim(m2)
  if( sum(dim_m1 == dim_m2) == 2 ){
    div.result <- matrix( rep(0,dim_m1[1] * dim_m1[2]) , nrow = dim_m1[1] )
    row.names(div.result) <- row.names(m1)
    colnames(div.result) <- colnames(m1)
    for(i in 1:dim_m1[1]){
      for(j in 1:dim_m1[2]){
        div.result[i,j] <- m1[i,j] / m2[i,j]
      }
    }   
    return(div.result)
  }
  else{
    warning("The dimensions of m1 and m2 are different")
  }
}

###正式分析
meta=scRNA@meta.data
meta$group=meta$tissue_type
meta$tissue=meta$tissue_type
meta$celltype_major=meta$celltype
# meta <- GSE164522_objects@meta.data 从seurat中提取的样本信息
# meta <- h5ad$metadata 在R中，利用reticulate包和python库anndata 提取的样本信息 参考 https://github.com/Sijin-ZhangLab/PanMyeloid
meta_filt <- meta[meta$group %in% c('N', 'T'),]
meta_filt$group <- factor(as.vector(meta_filt$group),levels=c('N', 'T'))

summary <- table(meta_filt[,c('celltype_major','tissue')])# tissue group在数据均一致，不同于是否缩写
# 利用自定义函数计算ro/e
roe <- as.data.frame(ROIE(summary))

library("pheatmap")
pheatmap(roe, display_numbers = TRUE,number_color = "black",cluster_row = FALSE,cluster_col = FALSE,
         color = colorRampPalette(c('#7bc7cd','#FFD39B','#B4EEB4'))(50)) # 画图


gc()
gc()

########----滚打包收，差异、聚类、拟时序和富集分析老俊俊的图----####
## 加载R包，读取数据
# Note: please update your ComplexHeatmap to the latest version!
# install.packages("devtools")
library(Seurat)
library(ClusterGVis)
library(org.Hs.eg.db)
library(ggplot2)
library(AnnotationDbi)
## 加载自己的数据
scobj=scRNA
##注释结果可视化
scobj@meta.data$celltype=scRNA$celltype
DimPlot(scobj, reduction = "umap", group.by ="celltype", label = T,raster = T)

#寻找marker基因
pbmc.markers.all <- Seurat::FindAllMarkers(scobj,
                                           only.pos = TRUE,
                                           min.pct = 0.25,
                                           logfc.threshold = 0.25)

#挑选表达量前5的marker基因
pbmc.markers <- pbmc.markers.all %>%
  dplyr::group_by(cluster) %>%
  dplyr::top_n(n = 5, wt = avg_log2FC)

# [1] 以细胞群的均值作为输入,且默认对基因进行去重
st.data1 <- prepareDataFromscRNA(object = scobj,
                                 diffData = pbmc.markers,
                                 showAverage = TRUE)

# 富集分析，取TOP通路
# 这里使用该包自带的GO富集方法， topn = 5为每种细胞的通路数量为5
library(org.Hs.eg.db)
enrich <- enrichCluster(object = st.data1,
                        OrgDb = org.Hs.eg.db,
                        type = "BP",
                        organism = "hsa",
                        pvalueCutoff = 0.5,
                        topn = 5,
                        seed = 5201314)
?enrichCluster
head(enrich, 3)


#挑选需要展示的marker基因
markGenes = unique(pbmc.markers$gene)[sample(1:length(unique(pbmc.markers$gene)),32,
                                             replace = F)]

#绘制cluster基因表达折线图
visCluster(object = st.data1,
           plot.type = "line")

#绘制热图， cluster.order = c(1:8)表示有8种细胞
visCluster(object = st.data1,
           plot.type = "heatmap",
           column_names_rot = 45,
           markGenes = markGenes,
           cluster.order = c(1:8))

#绘制热图并添加富集注释和分组折线图,注意 
##go.col = rep(jjAnno::useMyCol("stallion",n = 8),each = 5)##8为细胞种类数，5为每种细胞展示的通路数量

pdf('tmp.pdf',height = 13,width = 14,onefile = F)
visCluster(object = st.data1,
           plot.type = "both",
           column_names_rot = 45,
           show_row_dend = F,
           markGenes = markGenes,
           markGenes.side = "left",
           annoTerm.data = enrich,
           line.side = "left",
           cluster.order = c(1:8),###要修改
           go.col = rep(jjAnno::useMyCol("stallion",n = 8),each = 5),###要修改
           add.bar = T)
dev.off()


pdf('tmp1.pdf',height = 10,width = 14,onefile = F)
visCluster(object = st.data1,
           plot.type = "both",
           column_names_rot = 45,
           show_row_dend = F,
           markGenes = markGenes,
           markGenes.side = "left",
           annoTerm.data = enrich,
           line.side = "left",
           cluster.order = c(1:8),
           go.col = rep(jjAnno::useMyCol("stallion",n = 8),each = 5),
           add.bar = T)
dev.off()

######细胞比例分布图#######
library(Seurat)
library(dplyr)
library(reticulate)
library(sctransform)
library(cowplot)
library(ggplot2)
library(viridis)
library(tidyr)
library(magrittr)
library(reshape2)
library(readxl)
library(stringr)
library(cowplot)
library(scales)
library(readr)
library(gplots)
library(tibble)
library(grid)
library(rlang)
library(plotrix)
library(ggsci)

seurat_merge_v5 = scRNA
# 查看注释的细胞类型
table(seurat_merge_v5$celltype)
# 将样本、细胞类型、细胞个数制成表格
sample_table <- as.data.frame(table(seurat_merge_v5@meta.data$orig.ident,seurat_merge_v5@meta.data$celltype))
# 定义列名
names(sample_table ) <- c("Samples","celltype","CellNumber")
library(ggplot2)
library(RColorBrewer)
library(scales)
library(ggrastr)
library(ggsci)
library(ggplot2)
# 规定样本顺序，样本过多可以不规定顺序
##sample_table$Samples<-factor(sample_table$Samples,levels = c("1_Suicide","4_Suicide","5_Suicide","6_Suicide","8_Suicide","10_Suicide"))
# 指定颜色
colors <- c("#8DD3C7", "#FFFFB3", "#BEBADA", "#FB8072", "#80B1D3", "#FDB462", "#B3DE69", "#FCCDE5", "#D9D9D9", "#BC80BD", "#CCEBC5", "#FFED6F", "#1F78B4", "#33A02C")
# 横轴为样本,纵轴为细胞比例
p1 <-ggplot(sample_table,aes(x=Samples,weight=CellNumber,fill=celltype))+
  geom_bar(position="fill",width = 0.7,size = 0.5,colour = '#222222')+
  scale_fill_manual(values = colors) + 
  theme(panel.grid = element_blank(),
        panel.background = element_rect(fill = "transparent",colour = NA),
        axis.line.x = element_line(colour = "black") ,
        axis.line.y = element_line(colour = "black") ,
        plot.title = element_text(lineheight=.8, face="bold", hjust=0.5, size =16)
  )+labs(y="Percentage")+RotatedAxis()
p1


# 将样本、细胞类型、细胞个数制成表格
sample_table2 <- as.data.frame(table(seurat_merge_v5@meta.data$celltype,seurat_merge_v5@meta.data$tissue_type))
# 定义列名
names(sample_table2 ) <- c("celltype","tissue_type","CellNumber")
# 指定颜色
sample_colors <- c("#6B5B95","#8DD3C7")
# 横轴为细胞类型,纵轴为样本比例
p6 <-ggplot(sample_table2,aes(x=celltype,weight=CellNumber,fill=tissue_type))+
  geom_bar(position="fill",width = 0.7,size = 0.5,colour = '#222222')+
  scale_fill_manual(values = sample_colors) + 
  theme(panel.grid = element_blank(),
        panel.background = element_rect(fill = "transparent",colour = NA),
        axis.line.x = element_line(colour = "black") ,
        axis.line.y = element_line(colour = "black") ,
        plot.title = element_text(lineheight=.8, face="bold", hjust=0.5, size =16)
  )+labs(y="Percentage")+RotatedAxis()
p6

######抽细胞进行后续分析
# 获取所有细胞的索引
cell_indices <- colnames(scRNA)
# 随机抽取50000个细胞
sampled_cells <- sample(cell_indices, 50000)
# 创建新的Seurat对象
scRNA2 <- scRNA[, sampled_cells]
saveRDS(scRNA2,file = 'scRNAcxb.RDS')

saveRDS(scRNA,file = 'scRNAcxb.RDS')
library(Seurat)
library(dplyr)
library(ggplot2)
gc()
scRNA=readRDS('scRNAcxb.RDS')
# 检查当前细胞类型
table(Idents(scRNA))

# 去除B细胞
scRNA <- subset(scRNA, idents = "Mast", invert = TRUE)

# 或者使用meta.data（如果你的注释在meta.data$celltype中）
# seurat_obj_filtered <- subset(seurat_obj, subset = celltype != "B_cell")

# 检查是否成功去除
table(Idents(scRNA))
library(Augur)
scRNA_male=scRNA
#要求metadata数据有label和cell_type
scRNA_male@meta.data$cell_type<-scRNA_male@meta.data$celltype
scRNA_male@meta.data$label<-scRNA_male@meta.data$tissue_type
augur=calculate_auc(scRNA_male,n_threads=10)
#可视化-UMAP
library(viridis)
plot_umap(augur,scRNA_male,palette="viridis")
#可视化-饼图
data<-plot_lollipop(augur)$data
data<-data[order(data$auc,decreasing=TRUE),]
data$cell_type<-factor(data$cell_type,levels=data$cell_type)
library(ggalluvial)
library(ggthemes)
library(ggplot2)
library(RColorBrewer)
library(scales)
library(ggrastr)
library(ggsci)
library(ggplot2)
mycol <- brewer.pal(8, 'Set2')
ggplot(data,aes(x=cell_type,y=auc))+
  geom_col(fill=mycol)+xlab("")+
  geom_text(hjust=1,aes(y=0,label=paste(cell_type,"-",round(auc,2))))+
  theme(axis.text=element_blank(),
        legend.position="none")+
  ylim(0,1)+theme_void()+
  coord_polar(theta="y")
